# Supplementary material for: The Role of Exosome-miRNA as Biomarkers of Alzheimer’s Disease: A Systematic Review of Case-Control and Longitudinal Studies
Source: Actas Esp Psiquiatr. 2026 Apr 15;54(2):556–67. doi: 10.62641/aep.v54i2.2109 (PMC13180692; doi:10.62641/aep.v54i2.2109)
Supplement: Supplementary file 1 [file ActEsp-54-2-556-567-s1.zip]

Archive with 1 entries (1 files):
- PRISMA_2020_checklist-1.docx
